# Supplementary material for: Novel Pathogenic Sequence Variants in NR2E3 and Clinical Findings in Three Patients
Source: Genes (Basel). 2020 Oct 29;11(11):1288. doi: 10.3390/genes11111288 (PMC7716234; doi:10.3390/genes11111288)
Supplement: Supplementary file 1 [file genes-11-01288-s001.zip]

Archive with 1 entries (1 files):
- genes-964680-supplementary.docx
